# Supplementary material for: Millennial scale maximum intensities of typhoon and storm wave in the northwestern Pacific Ocean inferred from storm deposited reef boulders
Source: Sci Rep. 2020 Apr 29;10:7218. doi: 10.1038/s41598-020-64100-6 (PMC7190612; doi:10.1038/s41598-020-64100-6)
Supplement: Supplementary file 2 — Supplementary Table S1. [file 41598_2020_64100_MOESM2_ESM.xlsx]

## Sheet: Sheet1
	Hs (m)	Tp (sec)	Moving markers	error (m)
caseB10	13	18	All	13.32
caseB04	17	16	All	13.33
caseB63	13	17	All	14.14
caseB67	16	16	All	14.61
caseB17	11	20	All	15.4
caseB64	14	17	All	16.08
caseB05	19	16	All	17.49
caseB65	15	17	All	18.08
caseB60	12	19	All	19.11
caseB66	16	17	All	21.18
caseB11	15	18	All	22.07
caseB136	20	16	All	22.91
caseB112	23	14	All	23.71
caseB18	13	20	All	24.37
caseB93	9	26	All	25.06
caseB115	21	16	All	25.31
caseB125	10	28	All	28.59
caseB123	10	24	All	29.53
caseB124	10	26	All	34.02
caseB127	27	4	All	34.28
caseB12	17	18	All	40.57
caseB19	15	20	All	44.99
caseB13	19	18	All	51.1
caseB108	23	12	All	55.66
caseB137	20	18	All	59.3
caseB20	17	20	All	61.36
caseB126	25	4	All	65.98
caseB21	19	20	All	81.4
caseB131	27	6	All	93.19
caseB128	29	4	All	99.54
caseB110	27	12	All	99.85
caseB106	27	10	All	100.45
caseB118	27	16	All	112.6
caseB130	25	6	All	115.65
caseB117	25	16	All	121.53
caseB120	100	3	All	127.57
caseB109	25	12	All	133.27
caseB116	23	16	All	135.42
caseB102	27	8	All	137.43
caseB133	31	6	All	145.06
caseB113	25	14	All	150.64
caseB119	50	3	All	157.33
caseB132	29	6	All	159.99
caseB114	27	14	All	176.63
caseB129	31	4	All	182.72
caseB121	150	3	All	16.43
caseB15	7	18	6	3.81
caseB50	13	14	6	4.88
caseB01	11	16	6	4.92
caseB16	9	18	6	6.37
caseB45	19	12	6	6.85
caseB104	23	10	6	7.22
caseM03	15	15	6	7.35
caseB51	15	14	6	7.44
caseB02	13	16	6	7.48
caseB79	7	30	6	7.78
caseB24	9	20	6	7.9
caseB80	7	45	6	8.34
caseB09	11	18	6	8.46
caseB98	7	28	6	8.46
caseB105	25	10	6	8.74
caseB52	17	14	6	9.82
caseB96	7	24	6	9.95
caseB97	7	26	6	10.08
caseB03	15	16	6	10.13
caseB91	9	22	6	11.84
caseB53	19	14	6	12.55
caseB68	16	15	6	12.67
caseB62	12	17	6	12.91
caseB69	17	15	6	12.93
caseB57	10	20	6	13.16
caseB58	10	19	6	13.17
caseB61	12	18	6	14.03
caseB70	18	15	6	14.95
caseB71	19	15	6	15.72
caseB59	11	19	6	16.42
caseB85	9	30	6	17.15
caseB135	20	15	6	17.34
caseB134	20	14	6	17.57
caseB94	9	28	6	17.68
caseB87	9	60	6	17.82
caseB122	10	22	6	18.38
caseB111	21	14	6	18.93
caseB6	9	45	6	19.23
caseB92	9	24	6	19.6
caseB103	21	10	5	5.36
caseB81	7	60	5	7.54
caseB88	9	300	5	9.12
caseB107	21	12	5	10.63
caseB28	17	8	4	0.01
caseB33	11	10	4	0.05
caseB29	19	8	4	0.12
caseB06	5	16	4	0.2
caseB34	13	10	4	0.24
caseB48	9	12	4	0.44
caseB55	7	14	4	0.45
caseB99	21	8	4	0.47
caseB35	15	10	4	0.52
caseB22	5	20	4	0.57
caseB41	11	12	4	0.58
caseB14	5	18	4	0.65
caseB100	23	8	4	0.97
caseB42	13	12	4	1
caseB07	7	16	4	1.16
caseB36	17	10	4	1.21
caseB101	25	8	4	1.35
caseB56	9	14	4	1.44
caseB37	19	10	4	2.2
caseB43	15	12	4	2.56
caseB49	11	14	4	3.07
caseB08	9	16	4	3.13
caseB23	7	20	4	3.26
caseB73	5	60	4	4.19
caseB77	5	30	4	4.25
caseB78	5	45	4	4.28
caseB44	17	12	4	4.34
caseB95	7	22	4	6.25
caseB89	9	600	4	7.44
caseB40	9	10	3	0.06
caseB47	7	12	3	0.1
caseB76	5	3000	3	0.12
caseB75	5	600	3	1.36
caseB90	9	3000	3	1.62
caseB74	5	300	3	1.91
caseB26	13	8	2	0
caseB27	15	8	2	0
caseB31	7	8	1	0
caseB32	9	8	1	0
caseB25	11	8	1	0
caseB38	5	10	1	0
caseB39	7	10	1	0
caseB46	5	12	1	0
caseB54	5	14	1	0
caseB30	5	8	0	0
